# Supplementary material for: The Role of NCS1 in Immunotherapy and Prognosis of Human Cancer
Source: Biomedicines. 2023 Oct 12;11(10):2765. doi: 10.3390/biomedicines11102765 (PMC10604305; doi:10.3390/biomedicines11102765)
Supplement: Supplementary file 1 [file biomedicines-11-02765-s001.zip]

Archive with 1 entries (1 files):
- biomedicines-2622478-supplementary.pdf
